# Supplementary material for: Late Holocene echinoderm assemblages can serve as paleoenvironmental tracers in an Antarctic fjord
Source: Sci Rep. 2024 Jul 3;14:15300. doi: 10.1038/s41598-024-66151-5 (PMC11222549; doi:10.1038/s41598-024-66151-5)
Supplement: Supplementary file 2 — Supplementary Information 2. [file 41598_2024_66151_MOESM2_ESM.xlsx]

## Sheet: Supplementary_material_data
Age (years BP)	PFAR	BFAR	IRD flux	Evenness(J)	Margalef(M)	Echinoids	Ophiuroids
-66	0	0	0.274951	0	0	0	0
-26	0.0462942	0.138882	0.0462942	1	2.16	1	0
50	0.0365052	0.292042	0	0.54	1.58	1	0
145	0	0.442036	0.0680055	0.7	1.17	1	0
258	0.152073	0.760366	0	0.95	2.23	0	0
372	0	0.137849	0	0.94	0.91	0	0
478	0.0183128	0.494445	0	0.72	2.1	1	0
580	0.18369	0.7118	0.0229613	0.7	2.46	1	0
679	0.0898967	2.20247	0.134845	0.53	1.53	1	0
691	0	5.78704	0.186679	0.51	1.75	1	0
696	0	4.40352	0.27522	0.7	1.08	0	0
708	0	7.82007	2.4882	0.62	1.29	0	0
727	0	0.575855	0	1	0	0	0
748	0	2.60254	0.520509	0.9	1.74	0	0
770	0	7.36483	0.566525	0.96	0.78	0	0
793	0	1.14846	0	0.88	0.72	0	0
816	0	1.49427	0	0.98	0.62	0	0
838	0	1.18763	0.791756	1	0	0	0
861	0	4.65787	2.32893	0.79	1.14	0	0
881	0	0	0	0	0	0	0
890	0	3.78486	0	0.79	1.37	0	0
910	0	5.12777	1.6193	0.72	1.36	0	0
931	0	4.58172	0.20826	0.74	1.29	0	0
953	0	2.988	0	0.98	0.96	0	0
974	0	3.07628	0	0.94	0.91	1	0
995	0	10.0181	0	0.72	1.44	1	0
1016	0	10.0874	0.183407	0.62	1.25	1	1
1037	0.267956	7.23482	0.267956	0.74	2.1	1	0
1057	1.09626	44.9467	2.74065	0.26	1.13	1	1
1076	0	3.56445	1.08483	0.76	1.6	1	0
1091	0	3.46784	0.533514	0.84	1.56	0	0
1109	0	4.85089	0.606361	0.79	1.44	0	0
1129	0.196857	2.756	0.984286	0.81	1.48	0	0
1148	0	1.64792	0.617969	0.94	1.44	1	0
1167	0	3.12262	0.240202	0.83	1.17	0	0
1186	0	20.7606	1.18632	0.38	1.41	0	0
1205	1.7301	24.2214	1.7301	0.34	2	1	1
1225	0.48257	9.6514	0	0.53	1.61	1	0
1245	0.350266	5.95452	0	0.71	2.08	1	0
1264	1.09348	33.8978	0	0.28	1.2	1	0
1279	0	6.95914	0	0.66	1.38	0	0
1297	0	3.63347	0.573706	0.69	1.02	0	0
1317	0	5.58412	0.242788	0.77	2.23	1	0
1336	1.39514	23.7173	0	0.4	1.4	1	0
1356	0	30.1472	0.591122	0.38	1.27	1	0
1375	0.360849	6.13443	0	0.83	2.42	1	0
1394	0.279265	51.664	0.55853	0.22	1.72	1	0
1414	1.56538	15.3407	0	0.56	2.76	1	0
1432	0.88287	28.6933	0.441435	0.48	1.9	1	0
1452	0	22.3824	0.43887	0.39	1.73	1	1
1470	0.390084	14.4331	0.585126	0.33	1.62	1	0
1486	0.210906	24.4651	0.210906	0.23	1.26	1	0
1507	1.05537	15.4788	0.351792	0.45	2.34	1	1
1533	0.752169	24.4455	0	0.4	2.14	1	0
1559	1.51551	22.7326	0.252585	0.38	1.97	1	0
1585	0	15.4811	0.494078	0.32	2.2	1	0
1610	4.1067	24.298	0	0.4	2.26	1	1
1663	0	11.227	0.660411	0.48	1.7	1	0
1697	0.748922	55.6699	0.998563	0.22	1.29	1	0
1721	4.46152	14.4141	0	0.59	1.75	1	1
1749	1.92786	7.47044	0.120491	0.54	2.3	1	1
1772	0	15.5143	0	0.47	1.53	0	0
1797	0	12.7878	0	0.36	1.13	1	0
1824	1.8884	23.605	0	0.44	2.26	1	1
1851	0.310067	25.5805	0.155033	0.27	1.56	1	0
1878	3.8185	40.0397	0.2182	0.21	3.17	1	1
1905	0.685934	27.3002	0.411561	0.2	2.63	1	1
1932	0.993609	8.19728	0	0.67	2.22	1	1
1960	2.7156	62.7846	0	0.14	1.87	1	1
1987	3.33844	31.5721	0.190768	0.22	3.05	1	0
2009	1.09332	14.0309	0.364438	0.35	1.36	1	0
2012	0	3.36582	0	0.92	2.01	1	1
2039	2.39774	33.2686	0.299717	0.22	1.83	1	0
2066	0.687737	8.48209	0.229246	0.63	1.36	1	0
2093	1.07019	30.1437	0	0.26	1.94	1	1
2120	0.70349	44.742	0.562792	0.15	1.9	1	0
2145	2.57916	11.1764	0.343888	0.6	0.91	1	0
2171	2.6249	66.7032	0.926434	0.16	1.8	1	0
2195	0	28.9567	0.256254	0.25	1.27	1	0
2220	1.35445	14.4475	0	0.43	1.13	1	1
2243	5.23789	15.5794	0.26861	0.54	1.79	1	1
2263	1.24212	60.5533	0.31053	0.2	2.01	0	0
2286	0	34.6989	0.450635	0.34	1.39	0	0
2308	4.18071	11.1486	0.309682	0.42	2.39	1	1
2331	0	9.27951	0.281197	0.6	1.72	1	0
2353	2.04113	29.4506	0	0.39	2.14	1	0
2377	1.60518	11.2363	0.601944	0.42	1.92	1	0
2400	0	9.54133	0.381653	0.42	1.28	1	0
2423	3.79689	37.9689	0	0.62	1.15	1	0
2447	0.221939	3.55103	0.443879	0.64	2.12	1	0
2470	0	4.58406	0.916812	0.71	1.67	0	0
2494	0.597999	5.97999	0.299	0.61	1.62	1	0
2515	8.48983	131.714	0.242567	0.27	1.42	1	0
2535	6.60579	54.6813	0	0.31	1.56	1	0
2552	7.17478	67.2636	0	0.5	1.58	1	1
2570	4.6187	49.1262	1.25965	0.33	1.44	1	0
2588	0	5.13991	0.395377	0.57	0.78	0	0
2606	1.41435	131.299	0.235725	0.2	1.42	1	0
2624	1.25035	10.628	0	0.57	1.7	1	0
2642	6.26358	144.062	0	0.3	1.46	1	1
2660	0	5.41792	0.361194	0.72	1.11	0	0
2681	0	9.49682	0.412905	0.45	1.28	0	0
2697	0.441068	10.5856	0.441068	0.54	2.05	1	0
2715	1.02459	27.0492	1.43443	0.3	2.24	1	0
2733	1.58709	145.786	0.226728	0.16	2.16	1	0
2751	2.69308	69.6833	0	0.31	1.3	1	0
2769	0	9.95057	0	0.61	1.28	1	0
2787	0.908288	9.6884	0.908288	0.83	1.69	1	0
2806	5.4183	130.039	0.318723	0.23	1.98	1	1
2824	8.7719	286.99	0.331015	0.11	2.94	1	1
2843	5.6698	25.7031	0	0.56	1.58	1	0
2865	4.4777	14.6543	0.407063	0.56	1.56	1	0
2881	2.9288	100.416	1.2552	0.24	1.61	1	1
2900	5.12703	45.5736	0	0.4	2.67	1	0
2918	0.885328	8.41061	0.885328	0.84	1.64	0	0
2937	0	9.48038	0.36463	0.59	1.54	0	0
2955	0	2.36298	0.337568	0.91	0.51	0	0
2974	2.70734	101.525	1.01525	0.35	1.75	0	0
2993	0	0	0	0	0	1	1
3011	1.11479	6.13133	0	0.82	1.84	1	0
3029	1.63786	154.778	0.409465	0.21	1.51	1	0
3050	2.82868	137.034	0.314298	0.2	1.64	1	0
3068	1.43217	29.5026	0	0.42	1.5	1	0
3085	1.48858	77.6542	0.744289	0.17	2.08	1	0
3104	1.65604	16.0084	0.552012	0.55	3.37	0	0
3122	2.11163	56.3806	0	0.29	1.78	1	0
3141	4.67201	48.8225	0.700801	0.3	2.39	1	0
3159	19.2495	61.5984	0.213883	0.34	2.53	1	0
3177	0.831718	38.6749	0.20793	0.23	1.53	1	0
3196	0.265097	4.50665	0	0.52	1.38	0	0
3213	4.60456	146.425	1.38137	0.3	1.38	1	0
3234	1.37937	9.19579	0	0.76	1.28	0	0
3250	1.4308	24.6813	0.7154	0.44	1.87	0	0
3268	7.73204	55.6112	0	0.26	2.24	1	1
3286	0.171591	3.775	0.171591	0.71	1.6	0	0
3304	0.340377	53.7796	0	0.25	2.17	1	1
3322	0.641105	38.7869	1.92332	0.31	1.46	1	1
3339	0.692019	51.9014	0.346009	0.25	1.59	1	0
3357	3.97395	98.265	0.361268	0.23	2.13	1	0
3375	0.762025	39.3713	0	0.28	1.58	1	0
3392	12.1441	91.6325	0.552003	0.46	1.15	0	0
3411	12.4836	112.353	0	0.29	2.64	0	0
3426	0.865814	35.4984	1.29872	0.28	2.34	0	0
3444	3.79528	90.665	0	0.27	1.31	1	0
3468	0.640183	9.17596	0	0.46	2.35	1	0
3492	0.837753	56.6879	1.117	0.19	1.66	0	0
3516	0.158186	5.37831	0.632742	0.59	1.69	0	0
3540	0.409089	13.7045	0	0.79	0.94	1	0
3564	0.758804	8.34684	0.151761	0.57	1.22	0	0
3589	0	3.06231	0	0.85	1.61	0	0
3614	0.62148	14.9155	1.24296	0.51	1.28	1	0
3636	0	1.90319	0.761275	0.86	1.24	0	0
